# Supplementary material for: Soil mineralized carbon drives more carbon stock in coniferous-broadleaf mixed plantations compared to pure plantations
Source: PeerJ. 2022 Jul 5;10:e13542. doi: 10.7717/peerj.13542 (PMC9266598; doi:10.7717/peerj.13542)
Supplement: Supplemental Information 1 [file peerj-10-13542-s001.csv]

data		Moisture	pH	N(g kg-1)	C(g kg-1)	SOC/STN	DOC(mg kg-1)	DON(mg N kg-1)	DOC/DON	MBC(mg kg-1)	MBN(mg N kg-1)	MBC/MBN
August 2016	PF1-1	24.92	6.24	2.46	28.8	11.72	34.97	49.84	0.7	657.55	14.85	44.29
August 2016	PF1-2	19.02	6.46	1.81	19.24	10.64	17.48	42.14	0.41	537.94	12.18	44.16
August 2016	PF1-3	18.27	6.59	1.19	11.65	9.82	16.02	43.44	0.37	628.13	8.98	69.98
August 2016	PF1-4	16.47	6.77	1.21	10.02	8.26	20.73	41.49	0.5	512.75	9.49	54.05
August 2016	PF1-5	13.92	6.78	0.85	8.45	9.94	23.75	37.79	0.63	548.04	4.4	124.64
August 2016	PF2-1	23.93	6.31	2.62	27.02	10.31	40.81	52.18	0.78	438.71	13.92	31.52
August 2016	PF2-2	19.95	6.92	1.77	22.59	12.73	22.56	46.45	0.49	705.8	9.37	75.3
August 2016	PF2-3	20.58	6.85	1.1	17	15.45	19.26	46.06	0.42	591.37	4.58	129.18
August 2016	PF2-4	19.72	6.75	0.97	10.3	10.61	21.69	33.82	0.64	527.26	3.65	144.6
August 2016	PF2-5	17.82	7.01	0.74	8.18	11	14.41	34.75	0.41	603.58	4.1	147.12
August 2016	PF3-1	26.31	6.36	2.55	23.28	9.13	38.52	53.35	0.72	614.64	12.94	47.52
August 2016	PF3-2	23.17	6.82	1.62	16.25	10.04	41.81	47.83	0.87	781.08	22.8	34.26
August 2016	PF3-3	22.49	7.04	1.07	15.53	14.57	26.12	47.94	0.54	553.9	9.99	55.44
August 2016	PF3-4	18.13	6.46	0.91	9.71	10.69	20.17	38.09	0.53	637.86	20.87	30.57
August 2016	PF3-5	15.83	6.78	0.97	7.35	7.55	18.14	37.88	0.48	597.49	3.1	192.47
August 2016	MF1-1	24.39	5.88	2.7	33.2	12.3	91.56	55.79	1.64	931.08	21.36	43.59
August 2016	MF1-2	20.96	6.01	1.97	24.05	12.19	87.29	49.76	1.75	635.83	12.17	52.23
August 2016	MF1-3	16.69	6.26	1.73	21.24	12.31	42.83	45.3	0.95	593.81	11.04	53.77
August 2016	MF1-4	17.11	6.59	1.17	15.47	13.22	39.42	44.28	0.89	418.45	10.77	38.87
August 2016	MF1-5	13.33	6.88	0.99	14.13	14.24	29.56	42.03	0.7	324.82	10.11	32.13
August 2016	MF2-1	21.31	5.9	2.82	23.28	8.26	86.95	49.61	1.75	709.46	13.79	51.46
August 2016	MF2-2	18.61	5.61	1.96	28.8	14.72	79.94	46.4	1.72	508.14	7.26	70.03
August 2016	MF2-3	17.06	5.77	1.46	28.8	19.77	49.53	45.01	1.1	516.07	9.14	56.47
August 2016	MF2-4	13.96	6.47	1.18	20.04	17	33.45	41.01	0.82	528.8	7.48	70.71
August 2016	MF2-5	11.83	6.56	1.07	18.8	17.56	39.73	37.7	1.05	552.1	6.8	81.16
August 2016	MF3-1	23.14	6.11	2.82	29.28	10.38	62.44	48.59	1.29	634.58	10.08	62.95
August 2016	MF3-2	19.18	6.4	1.45	19.75	13.66	33.4	54.5	0.61	555.43	5.29	104.98
August 2016	MF3-3	18.38	5.68	1.5	13.78	9.19	40.01	43.51	0.92	658.98	9.96	66.14
August 2016	MF3-4	15.16	6.1	1.15	16.51	14.32	45.42	45.54	1	532.5	7.19	74.11
August 2016	MF3-5	13.28	6.34	0.85	17.76	20.97	46.71	38.22	1.22	553.7	8.37	66.13
April 2017	PF1-1	33.46	6.58	1.32	25.49	19.38	109.35	33.06	3.31	328.1	26.27	12.49
April 2017	PF1-2	29.93	6.75	1.02	17.45	17.03	87.8	28.2	3.11	348.98	17.87	19.53
April 2017	PF1-3	23.84	6.79	1.37	22.82	16.65	90.75	22.9	3.96	292.03	19.06	15.32
April 2017	PF1-4	20.7	7.2	0.92	17.47	19.05	80.57	18.63	4.32	258.54	12.07	21.42
April 2017	PF1-5	20.83	7.31	0.72	13.13	18.25	61.28	17.55	3.49	240.5	17.46	13.77
April 2017	PF2-1	24.1	6.51	1.8	31.5	17.49	98.74	31.09	3.18	335.78	26.94	12.47
April 2017	PF2-2	27.04	7.18	1.12	24.56	21.84	89.75	22.59	3.97	421.28	24.26	17.36
April 2017	PF2-3	26.35	7.06	0.31	12.21	39.85	81.25	22.86	3.55	341.3	14.48	23.57
April 2017	PF2-4	20.57	7.43	0.95	9.03	9.55	74.24	24.84	2.99	318.53	13.6	23.42
April 2017	PF2-5	20.17	7.54	0.72	10.39	14.41	73.5	20.73	3.55	321.29	11.24	28.59
April 2017	PF3-1	33.82	6.56	1.94	31.44	16.19	189.61	45.63	4.15	335.46	42.53	7.89
April 2017	PF3-2	24.77	7.09	1.86	25.04	13.43	124.69	29.09	4.29	332.05	26.59	12.49
April 2017	PF3-3	32.93	7.24	1.15	20.76	18.04	84.34	22.4	3.76	503.46	31.7	15.88
April 2017	PF3-4	25.3	7.44	0.97	16.24	16.74	77.15	29.36	2.63	363.75	15.56	23.38
April 2017	PF3-5	20.85	7.65	0.51	14.9	29.36	64.66	20.74	3.12	257.75	10.14	25.42
April 2017	MF1-1	28.89	5.78	2.28	35.06	15.41	233.82	49.78	4.7	418.3	27.6	15.15
April 2017	MF1-2	21.85	6.02	1.48	13.65	9.25	131.08	32.96	3.98	535.82	19.53	27.44
April 2017	MF1-3	24.46	5.99	1.2	16	13.33	115.44	30.92	3.73	538.73	35.5	15.18
April 2017	MF1-4	20.37	6.31	1.21	16.35	13.48	92.45	23.37	3.96	397.06	12.56	31.6
April 2017	MF1-5	18.16	6.42	0.95	15.82	16.66	83.26	21.94	3.79	377.28	9.51	39.66
April 2017	MF2-1	26.58	5.99	2.95	36.06	12.22	172.27	43.86	3.93	538.08	26.94	19.97
April 2017	MF2-2	21.15	6.01	1.44	23.48	16.35	139.61	28.81	4.85	467.78	9.68	48.34
April 2017	MF2-3	19.7	6.09	0.95	18.62	19.69	96.23	27.84	3.46	533.89	13.74	38.85
April 2017	MF2-4	19.87	6.22	0.81	18.77	23.09	95.94	28.34	3.39	402.93	11.31	35.63
April 2017	MF2-5	16.42	6.33	0.75	16.05	21.4	87.92	23.13	3.8	390.84	7.71	50.69
April 2017	MF3-1	28.63	6.58	2.28	35.06	15.41	191.96	45.45	4.22	596.61	44.84	13.31
April 2017	MF3-2	25.45	6.8	1.48	23.65	16.02	220.41	35.79	6.16	427.53	19.18	22.3
April 2017	MF3-3	25.51	6.9	1.2	18	15	108.74	28.89	3.76	432.69	22.08	19.6
April 2017	MF3-4	23.04	6.59	1.01	17.35	17.13	96.18	25.62	3.75	352.07	16.01	21.99
April 2017	MF3-5	21.48	6.52	0.95	15.82	16.66	94.57	27.8	3.4	370.11	12.63	29.31
June 2017	PF1-1	23.52	6.3	1.95	22.51	11.52	61.03	49.45	1.23	492.71	17.34	28.42
June 2017	PF1-2	19.95	6.47	1.73	18.28	10.54	26.98	44.5	0.61	310.2	8.47	36.64
June 2017	PF1-3	17.48	6.65	1.38	14.58	10.55	22.78	42	0.54	342.52	5.57	61.54
June 2017	PF1-4	15.73	7.21	1.24	13.39	10.76	44.01	39.97	1.1	321.46	16.19	19.86
June 2017	PF1-5	13.72	7.49	1.16	9.43	8.15	47.88	35.25	1.36	376.36	10.98	34.27
June 2017	PF2-1	27.37	6.68	2.18	29.55	13.56	58.54	53.12	1.1	477.68	23.81	20.06
June 2017	PF2-2	24.92	7.25	1.63	19.55	11.97	42.46	48.72	0.87	528.25	15.09	35
June 2017	PF2-3	23.24	7.55	1.42	17.33	12.22	34.18	46.66	0.73	681.26	34.21	19.91
June 2017	PF2-4	20.14	7.6	1.25	13.55	10.83	41.5	35.92	1.16	412.96	12.45	33.16
June 2017	PF2-5	18.08	7.68	1.13	9.44	8.38	25.32	39.69	0.64	344.75	15.65	22.03
June 2017	PF3-1	26.98	7.04	2.13	27.62	12.99	127.52	55.49	2.3	438.37	21.05	20.83
June 2017	PF3-2	24.72	7.37	1.44	17.78	12.35	82.14	50.42	1.63	601.38	20.32	29.6
June 2017	PF3-3	21.53	7.63	1.16	14.81	12.72	104.6	49.98	2.09	379.1	11.71	32.39
June 2017	PF3-4	19.85	7.57	0.94	11.7	12.47	84.83	42.96	1.97	409.88	10.68	38.36
June 2017	PF3-5	17.12	7.79	0.79	9.3	11.76	83.73	45.2	1.85	330.24	7.01	47.1
June 2017	MF1-1	25.76	5.91	2.45	32.9	13.44	149.35	56.63	2.64	614.5	20.35	30.19
June 2017	MF1-2	20.54	6.16	2.05	25.89	12.64	112.2	50.06	2.24	460.06	18.18	25.31
June 2017	MF1-3	16.59	6.36	1.09	18.53	16.93	72.99	47.33	1.54	417.45	9.15	45.64
June 2017	MF1-4	19.15	6.36	0.85	15.47	18.23	60.78	51.34	1.18	377.28	8.27	45.64
June 2017	MF1-5	14.56	6.51	1.02	12.13	11.93	51.59	52.7	0.98	358.76	7.66	46.82
June 2017	MF2-1	20.68	5.9	1.73	19.9	11.52	128.75	49.52	2.6	586.97	23.58	24.89
June 2017	MF2-2	16.17	6.36	1.31	11.38	8.71	99.92	46.95	2.13	433.48	8.62	50.31
June 2017	MF2-3	9.86	6.36	1.95	25.58	13.11	87.69	42.47	2.06	356.3	5.55	64.23
June 2017	MF2-4	14.43	6.46	1.52	17.47	11.52	94.33	41.24	2.29	350.23	9.1	38.49
June 2017	MF2-5	9.02	6.56	1.23	16.13	13.13	83.81	35.71	2.35	304.89	5.92	51.51
June 2017	MF3-1	23.69	5.67	1.41	13.74	9.71	68.56	49.54	1.38	592.05	27.18	21.78
June 2017	MF3-2	18.33	6.04	1.16	18.78	16.23	61.17	63.4	0.96	410.51	21	19.55
June 2017	MF3-3	11.33	6.17	2.09	23.38	11.18	57.52	41.19	1.4	309.6	4.76	65.02
June 2017	MF3-4	17.01	6.21	1.69	19.47	11.53	51.87	50.47	1.03	341.28	9.09	37.54
June 2017	MF3-5	10.83	6.34	1.24	15.13	12.18	59.34	41.29	1.44	390.06	5.88	66.33
August 2017	PF1-1	25.42	6.58	1.82	27.2	14.95	28.91	50.23	0.58	702.55	7.85	89.54
August 2017	PF1-2	18.52	6.75	1.28	21.54	16.87	27.98	43.79	0.64	592.94	10.18	58.24
August 2017	PF1-3	21.77	6.79	0.86	14.06	16.36	29.25	48.88	0.6	693.13	4.02	172.24
August 2017	PF1-4	16.97	6.87	1.37	17.37	12.66	17.44	41.01	0.43	587.75	10.49	56.05
August 2017	PF1-5	14.42	6.98	1.16	15.8	13.6	19.61	42.33	0.46	583.04	9.4	62.04
August 2017	PF2-1	24.43	6.51	2.28	35.59	15.64	43.09	49.25	0.87	483.71	8.92	54.23
August 2017	PF2-2	21.45	7.18	1.34	19.23	14.39	22.66	44.17	0.51	740.8	10.37	71.42
August 2017	PF2-3	22.08	7.06	1.07	16.09	15.05	24.33	45.46	0.54	616.37	3.42	180.11
August 2017	PF2-4	19.22	6.78	1.19	17.41	14.58	21.87	31.71	0.69	552.26	5.65	97.81
August 2017	PF2-5	28.32	7.21	0.98	10.66	10.86	23.5	29.81	0.79	618.58	8.1	76.34
August 2017	PF3-1	26.58	6.56	2.03	25.14	12.37	49.52	51.21	0.97	649.64	20.94	31.03
August 2017	PF3-2	22.67	7.09	1.61	20.63	12.83	21.47	45.24	0.47	816.08	14.8	55.14
August 2017	PF3-3	21.99	7.24	1.68	22.42	13.37	27.64	45.89	0.6	548.9	6.99	78.51
August 2017	PF3-4	17.63	6.83	1.24	15.89	12.79	15.5	33.22	0.47	672.86	5.87	114.67
August 2017	PF3-5	15.33	7.03	1.12	11.53	10.28	12.55	30.57	0.41	622.49	4.9	127.15
August 2017	MF1-1	25.35	6.17	3.53	39.93	11.3	113.76	54.95	2.07	946.08	18.36	51.53
August 2017	MF1-2	20.46	6.54	1.42	20.06	14.15	82.38	49.46	1.67	640.83	9.17	69.86
August 2017	MF1-3	15.19	5.99	1.27	17.89	14.04	32.68	43.27	0.76	578.81	9.04	64
August 2017	MF1-4	17.91	6.99	2.08	16.47	7.94	38.07	37.21	1.02	733.45	7.77	94.44
August 2017	MF1-5	12.83	7.28	0.95	13.13	13.89	27.53	31.37	0.88	549.82	6.11	90.01
August 2017	MF2-1	20.81	6.44	2.18	29.22	13.4	65.16	49.7	1.31	724.46	11.79	61.47
August 2017	MF2-2	18.11	6.01	1.65	23.22	14.08	79.96	45.84	1.74	523.14	3.26	160.64
August 2017	MF2-3	18.56	6.09	1.51	22.07	14.61	71.36	47.54	1.5	551.07	5.14	107.24
August 2017	MF2-4	13.46	6.87	1.52	19.47	12.85	52.56	40.77	1.29	563.8	8.48	66.5
August 2017	MF2-5	12.33	6.96	1.18	19.13	16.21	55.66	39.69	1.4	577.1	7.8	73.97
August 2017	MF3-1	22.64	6.58	2.09	28.16	13.48	76.31	47.64	1.6	639.58	15.08	42.41
August 2017	MF3-2	18.68	6.8	1.4	19.76	14.1	25.63	45.59	0.56	575.43	9.29	61.94
August 2017	MF3-3	18.88	6.22	1.88	26.17	13.91	42.51	45.83	0.93	693.98	7.96	87.15
August 2017	MF3-4	14.66	6.42	1.35	18.47	13.73	38.97	40.62	0.96	547.5	5.19	105.59
August 2017	MF3-5	12.78	6.74	1.24	15.13	12.19	34.07	35.15	0.97	574.7	7.37	77.95
October 2017	PF1-1	41.89	6.6	1.7	25.07	14.78	98.31	58.43	1.68	409.59	4.57	89.65
October 2017	PF1-2	44.77	6.59	1.34	19.09	14.19	74.22	50.83	1.46	285.75	7.32	39.05
October 2017	PF1-3	28.03	6.51	1.2	17.15	14.25	106.2	46.09	2.3	281.89	2.94	96.04
October 2017	PF1-4	24.2	7.29	1.09	15.08	13.84	76.67	40.63	1.89	257.67	6.06	42.54
October 2017	PF1-5	18.77	7.42	0.98	15.12	15.4	70.21	33.46	2.1	243.82	5.87	41.51
October 2017	PF2-1	35.77	6.85	2.09	32.22	15.45	156.52	59.47	2.63	417.04	8.53	48.9
October 2017	PF2-2	29.12	7.32	1.36	21.11	15.47	128.68	55.17	2.33	337.95	7.83	43.18
October 2017	PF2-3	31.43	7.19	0.93	15.21	16.33	133.21	55.39	2.41	248.3	2.14	116.08
October 2017	PF2-4	24.42	7.46	1.2	14.66	12.25	122.6	42.32	2.9	217.49	5.18	42.01
October 2017	PF2-5	22.81	7.38	0.99	15.16	15.35	100.94	30.28	3.33	193.12	7.02	27.52
October 2017	PF3-1	43.39	7.11	2.7	28.07	10.4	166.55	59.6	2.79	403.75	7.97	50.65
October 2017	PF3-2	27.57	7.15	1.64	21.15	12.92	114.58	53.25	2.15	404.02	2.44	165.4
October 2017	PF3-3	22.52	7.43	1.33	19.33	14.53	127.43	48.46	2.63	338.03	10.54	32.07
October 2017	PF3-4	22.74	7.24	1.28	15.61	12.22	100.57	41.43	2.43	243.88	5.79	42.1
October 2017	PF3-5	23.7	7.28	1.06	14.24	13.46	91	25.86	3.52	211.03	5.51	38.31
October 2017	MF1-1	45.46	6.82	2.95	35.96	12.18	229.4	56.53	4.06	379.47	20.99	18.08
October 2017	MF1-2	26.64	6.32	1.65	29.87	18.13	141.37	55.3	2.56	230.29	7.12	32.34
October 2017	MF1-3	24.58	6.73	1.26	17.48	13.91	187.56	47.44	3.95	292.4	7.29	40.1
October 2017	MF1-4	24.85	7.21	1.21	15.91	13.14	165.39	30.91	5.35	204.88	6.05	33.84
October 2017	MF1-5	24.69	7.3	1.19	14.67	12.32	134.47	36.37	3.7	201.34	5.79	34.75
October 2017	MF2-1	58.99	6.8	2.82	38.39	13.62	180.99	51.42	3.52	508.19	14.27	35.62
October 2017	MF2-2	39.37	6.71	1.46	29.36	20.06	193.44	45.53	4.25	195.26	12.12	16.11
October 2017	MF2-3	39.26	6.63	1.47	22.09	15.03	163.7	44.2	3.7	41.49	4.77	8.69
October 2017	MF2-4	32.19	6.93	1.27	19.88	15.6	147.21	33.47	4.4	251.72	5.19	48.47
October 2017	MF2-5	35.47	7.14	1.07	15.72	14.74	128.57	29.86	4.31	158.37	4.45	35.6
October 2017	MF3-1	43.85	6.76	2.93	35.65	12.18	151.28	58.79	2.57	527.78	6.89	76.56
October 2017	MF3-2	43.44	6.25	1.34	21.73	16.16	209.73	45.4	4.62	54.62	10.34	5.28
October 2017	MF3-3	38.82	6.34	1.82	22.52	12.35	111.29	47.09	2.36	262.38	7.14	36.74
October 2017	MF3-4	39.06	7.1	1.68	18.69	11.11	150.51	37.09	4.06	231.2	6.62	34.95
October 2017	MF3-5	33.36	7.28	1.46	11.12	7.61	100.51	31.24	3.22	198.5	8.26	24.03
